# Supplementary material for: Early experience with an opt-in research register - Scottish Health Research Register (SHARE): a multi-method evaluation of participant recruitment performance
Source: BMC Med Res Methodol. 2021 Dec 20;21:286. doi: 10.1186/s12874-021-01479-4 (PMC8686271; doi:10.1186/s12874-021-01479-4)
Supplement: Supplementary file 2 — Additional file 2. SurveyRaw.xlsx. Raw survey data. [file 12874_2021_1479_MOESM2_ESM.xlsx]

## Sheet: Sheet0
StartDate	EndDate	Status	Progress	Duration (in seconds)	Finished	RecordedDate	ResponseId	DistributionChannel	UserLanguage	Q2	Q3	Q4	Q5_1	Q5_2	Q5_3	Q5_4	Q5_4_TEXT	Q6	Q7	Q8	Q9	Q10	Q10_4_TEXT	Q11	Q12	Q13	Q14
Start Date	End Date	Response Type	Progress	Duration (in seconds)	Finished	Recorded Date	Response ID	Distribution Channel	User Language	Your study name (identifiable)	What was the target number of participants for the study using all recruitment methods?	How was SHARE used for recruiting participants to the study?	What recruitment methods were used other than SHARE? - Selected Choice - By contacting patients on other patient registers	What recruitment methods were used other than SHARE? - Selected Choice - Through direct clinical contact with potential study subjects	What recruitment methods were used other than SHARE? - Selected Choice - Media e.g. newspapers	What recruitment methods were used other than SHARE? - Selected Choice - Others please specify	What recruitment methods were used other than SHARE? - Others please specify - Text	Were any difficulties encountered using other methods of recruitment?	What was the number of potential participants sent to you from SHARE? (maybe identifiable)	What was the number of participants recruited through SHARE? (maybe identifiable)	What was the number of participants recruited through other methods (please list the number recruited according to different recruitment methods)?	At what stage of the recruitment phase did you involve SHARE? - Selected Choice	At what stage of the recruitment phase did you involve SHARE? - Others please specify - Text	How likely to be eligible for your study were the potential participants about whom SHARE notified you?	Was it quicker to recruit participants through SHARE compared with other methods?	Was it more cost-effective to recruit participants through SHARE compared with other methods?	Do you have any suggestions for improving the effectiveness and efficiency of recruiting through SHARE?
2020-03-11 05:04:11	2020-03-11 05:06:15	IP Address	100	123	True	2020-03-11 05:06:15	R_1f9kXvRna0w4YNq	anonymous	EN	/	20	The main means of participant recruitment				Others please specify	no other methods	impossible via other means	30	20	0	3-6 months		More likely to be eligible than other methods	Yes	Yes	more rapid responses from team
2020-03-11 13:57:47	2020-03-11 14:04:31	IP Address	100	403	True	2020-03-11 14:04:32	R_2xSsxItHrChM2w0	anonymous	EN	/	60	A supplement to other means of participant recruitment	By contacting patients on other patient registers	Through direct clinical contact with potential study subjects				Did not quite meet our target for control subjects from patients' families	I'm afraid I can't remember	8	48 from our clinical database of patients with myotonic dystrophy 12 controls recruited from patients' families	6 months-end of study		More likely to be eligible than other methods	Yes	No	Filters didn't seem to work well on first attempt - most of the potential participants offered had exclusion criteria. However second attempt was much better and good quality controls were quickly obtained.
2020-03-12 03:32:44	2020-03-12 03:37:52	IP Address	100	307	True	2020-03-12 03:37:52	R_qIxyDinAI0TxWh3	anonymous	EN	/	20	The main means of participant recruitment			Media e.g. newspapers			Yes, some target groups are less likely to respond to other recruitment methods which made SHARE important to recruit this target group.		50%	50%	1st 3 months		About the same as other methods	Yes	About the same as other methods	Increasing the number of volunteers on the database will of course help with this process in the future.
2020-03-12 03:37:59	2020-03-12 03:42:49	IP Address	100	289	True	2020-03-12 03:42:49	R_pRxv4v5d2gpxk6B	anonymous	EN	/	250	A supplement to other means of participant recruitment	By contacting patients on other patient registers		Media e.g. newspapers			Poor response from newspaper advert.	650	152	375	1st 3 months		Less likely to be eligible than other methods	Yes	About the same as other methods
2020-03-13 09:28:00	2020-03-13 09:43:03	IP Address	100	902	True	2020-03-13 09:43:03	R_pcwP0sb4ja4rdyp	anonymous	EN	/	150	As an additional recruitment method when other methods were proving insufficient		Through direct clinical contact with potential study subjects				For this study we needed healthy adults to make a robust normative database. We stopped seeing patients in the clinical setting and therefore could not ask them to recommend our normative data study to healthy adults who might have been interested to come and have their visual fields tested.	156	84	3 friends of people who had agreed to help during previous study	1st 3 months		About the same as other methods	Yes	No
2020-03-14 11:27:58	2020-03-14 11:29:51	IP Address	100	112	True	2020-03-14 11:29:51	R_bQkqYXHDJdLf9bb	anonymous	EN	/	30	A supplement to other means of participant recruitment	By contacting patients on other patient registers					Yes, the NHS was incapable of recruiting schizophrenia patients for a funded study	30-50	0	2	1st 3 months		Less likely to be eligible than other methods	No	No
2020-03-15 15:29:08	2020-03-15 15:50:19	IP Address	100	1271	True	2020-03-15 15:50:20	R_2xzwtyqgl5cYzWQ	anonymous	EN	/	108	As an additional recruitment method when other methods were proving insufficient	By contacting patients on other patient registers	Through direct clinical contact with potential study subjects	Media e.g. newspapers	Others please specify	social media: Facebook	YES; mainly due to identifying patients earlier in their clinical care pathway	Agreed contact by DexFEM n=29 Ineligible~ n=9	6	NHS Menstrual Problem clinic n=85 Total: Consent & screening appointment assessment of eligibility (n=176) GP letter by SPCRN or given DexFEM leaflet by GP n=38 DexFEM poster in Lothian NHS clinical area; advert in print media or on NHS/University staff web-site n=20 Facebook (FB) adverts were displayed on FB accounts of women with Lothian geo-location n=27	Others please specify	after approximately 12m can dine more precisely if requested	Less likely to be eligible than other methods	About the same as other methods	No	I think the answer here will be totally study topic dependent. We are very grateful indeed for the support we received from SHARE as every additional patient recruit we secured was very important
2020-03-16 11:21:03	2020-03-16 11:25:28	IP Address	100	265	True	2020-03-16 11:25:29	R_1pF3x2amItlMhvk	anonymous	EN	/	350	A supplement to other means of participant recruitment			Media e.g. newspapers	Others please specify	Social media, public engagement, leaflets, flyers, etc.	Less direct methods generally require larger coverage for a limited response				3-6 months		About the same as other methods	Yes	Yes
2020-03-23 13:25:26	2020-03-23 13:45:08	IP Address	100	1181	True	2020-03-23 13:45:08	R_3EMxz8aFwgZOUyO	anonymous	EN	/	110 patients (for 100 patients to complete) - achieved.	As an additional recruitment method when other methods were proving insufficient	By contacting patients on other patient registers	Through direct clinical contact with potential study subjects		Others please specify	We also used NRS Primary Care Network (formerly SPCRN) and our ABPM services in Lothian	Recruitment was slow, with a very high failure rate. We were hoping that SHARE would be advantageous because we were looking for hypertensive patients (a very common condition; 1 in 3 adults) and SHARE is supposed to include subjects who are interested in participating in research.	37 patients Screen fail: 4 (, 1x CKD 3, 1x raised ALT, 1x required PMH follow-up for depression) & x1 raised ABPM Changed mind @ Screen pre consent – 1 felt blood tests would be intrusive. He did not wish them taken. Changed mind after info: 10 Lost to follow-up: 5 Ineligible: 10 x1 PMH non-compliance @ several clinic visits due to epilepsy/taking Cannabis & court case pending X3 Beta blocker onl…	7 subjects (around 20%) at a cost of £2350 in payment to SHARE and a very large cost in further sifting	100 through SPCRN and 97 through ABPM clinics (around 50% success)	Others please specify	We tried to involve SHARE early in the study, but the initial search failed to find anyone suitable! Later on, after we asked for a widened set of inclusion criteria we found the 37 subjects.	Less likely to be eligible than other methods	No	No	Considering we were all encouraged within the University to ask patients to sign up to SHARE we were disappointed that we only found 7 patients for a relatively simple study with a charge of £335 per patient recruited onto the study (before study and nursing costs). We were charged for time spent approaching the patients about the study, which we had to repeat in order to check on suitability. I …
2020-03-31 03:21:00	2020-03-31 03:38:48	IP Address	100	1067	True	2020-03-31 03:38:49	R_qz8UaQdzTv17Arv	anonymous	EN	/	12 enrolled (expecting to screen around 50)	A supplement to other means of participant recruitment			Media e.g. newspapers			The prevalence of the required genotype in the general population is &lt;20%, SHARE was used to target specific genotypes.	92	54 screened - 4/5 enrolled were from SHARE	13	1st 3 months		More likely to be eligible than other methods	Yes	Yes	Issues surrounding the eligibility of participants meaning that a lot of time and resource was wasted by SHARE referring the wrong individuals for the study. SHARE was more successful than other methods of recruitment, but many months were wasted as SHARE were referring the wrong genotypes to us without realising. We would work with SHARE again for this kind of study but we have to ensure that th…
2020-03-31 09:16:55	2020-03-31 09:22:44	IP Address	100	348	True	2020-03-31 09:22:45	R_2YVpzREfZ3iPIO7	anonymous	EN	/	100	As an additional recruitment method when other methods were proving insufficient	By contacting patients on other patient registers	Through direct clinical contact with potential study subjects		Others please specify	Primary care Referrals from Community Mental Health Teams throughout NHS Tayside	Not really. The main difficulty was identifying the particular population. There doesn't seem to be a standard coding used for patients with MCI (mild cognitive impairment)	0 SHARE did not have this particular group of patients	0 as above	103	6 months-end of study		Less likely to be eligible than other methods	Yes	No	SHARE is a great recruitment tool but not for patients with a diagnosis of Dementia or MCI. Perhaps this would be something to consider.
2020-04-03 09:43:42	2020-04-03 09:48:08	IP Address	100	266	True	2020-04-03 09:48:08	R_2SoQP8XJlUCpeSU	anonymous	EN	/	300	A supplement to other means of participant recruitment		Through direct clinical contact with potential study subjects	Media e.g. newspapers	Others please specify	Own networks Snowballing	We didn't get enough participants	I can't tell as I left the reasearch group before the end of the study.	As above	Again I cannot respond with certainty	Others please specify	About 1-1.5 years into the study	About the same as other methods	About the same as other methods	No	We didn't recruit patients, but healthy older people. Despite that, we have to go through NHS ethics, which was a pain, and in my opinion, unnecessary.
